# Supplementary material for: A prospective, randomized, open-label trial of early versus late povidone-iodine gargling in patients with COVID-19
Source: Sci Rep. 2022 Nov 28;12:20449. doi: 10.1038/s41598-022-24683-8 (PMC9702871; doi:10.1038/s41598-022-24683-8)
Supplement: Supplementary file 1 — Supplementary Table 1. [file 41598_2022_24683_MOESM1_ESM.xlsx]

## Sheet: L2.3
	Supplementary Table 1. RT-PCR data of each participant
	Group						RT-PCR
		participant code	SAF	age	sex	completion	Day 2	Day 3	Day 4	Day 5	Day 6
	Early mouthwash and gargling group
		OSK-03-003	Y	24	M	completed	positive	positive	positive	positive	positive
		OSK-03-004	Y	31	M	completed	positive	negative	negative	positive	negative
		OSK-03-005	Y	53	M	completed	negative	positive	negative	positive	positive
		OSK-03-007	Y	50	M	completed	positive	positive	positive	negative	negative
		OSK-03-009	Y	20	M	completed	positive	positive	positive	positive	positive
		OSK-03-010	Y	35	M	completed	positive	positive	positive	positive	positive
		OSK-03-011	Y	52	M	completed	positive	positive	positive	positive	positive
		OSK-03-015	Y	28	M	completed	negative	negative	negative	negative	negative
		OSK-03-016	Y	21	M	completed	negative	negative	negative	negative	negative
		OSK-03-019	Y	59	M	completed	positive	positive	positive	positive	negative
		OSK-03-022	Y	65	M	completed	-	-	-	-	-
		OSK-03-024	Y	41	M	completed	positive	positive	positive	negative	negative
		OSK-03-025	Y	57	M	withdrawn	-	-	-	-	-
		OSK-03-027	Y	60	M	completed	positive	negative	positive	positive	negative
		OSK-03-030	Y	51	M	completed	positive	positive	positive	positive	positive
		OSK-03-034	Y	42	M	completed	positive	negative	positive	negative	negative
		OSK-03-035	Y	45	M	withdrawn	-	-	-	-	-
		OSK-03-036	Y	37	M	completed	negative	negative	positive	positive	negative
		OSK-03-039	Y	71	M	completed	positive	positive	positive	positive	positive
		OSK-03-040	Y	52	M	completed	positive	positive	positive	positive	positive
		OSK-03-041	Y	32	M	completed	positive	positive	positive	positive	positive
		OSK-03-042	Y	67	M	completed	positive	positive	positive	positive	positive
		OSK-03-045	Y	61	M	completed	positive	positive	negative	negative	negative
		OSK-03-049	Y	43	M	completed	positive	positive	positive	positive	positive
		OSK-03-051	Y	27	M	completed	-	-	-	-	-
		OSK-03-052	Y	31	M	completed	positive	positive	positive	negative	positive
		OSK-03-053	Y	38	M	completed	negative	negative	negative	negative	negative
		OSK-03-056	Y	59	M	completed	negative	negative	positive	positive	negative
		OSK-03-058	Y	45	M	completed	positive	negative	positive	negative	negative
		OSK-03-060	Y	47	M	completed	positive	positive	positive	positive	positive
		OSK-03-062	Y	44	M	completed	positive	positive	positive	positive	negative
		OSK-03-064	Y	40	M	completed	positive	positive	negative	negative	positive
		OSK-03-067	Y	53	M	completed	negative	negative	negative	negative	negative
		OSK-03-068	Y	20	M	completed	negative	negative	negative	negative	negative
		OSK-03-069	Y	42	M	completed	positive	positive	positive	positive	positive
		OSK-03-072	Y	24	M	completed	negative	negative	negative	positive	negative
		OSK-03-075	Y	48	M	completed	positive	negative	negative	positive	positive
		OSK-03-076	Y	48	M	completed	-	-	-	-	-
		OSK-03-077	Y	27	M	completed	-	-	-	-	-
		OSK-03-078	Y	27	M	completed	positive	positive	positive	positive	positive
		OSK-03-081	Y	31	M	completed	positive	positive	positive	positive	positive
		OSK-03-083	Y	59	M	completed	negative	positive	positive	negative	positive
		OSK-03-085	Y	67	M	completed	negative	negative	negative	negative	negative
		OSK-03-089	Y	25	M	completed	negative	negative	positive	negative	negative
		OSK-03-090	Y	50	M	completed	negative	positive	negative	negative	negative
		OSK-03-091	Y	49	M	completed	positive	negative	negative	negative	negative
		OSK-03-092	Y	24	M	completed	negative	positive	positive	negative	negative
		OSK-03-093	Y	35	M	completed	positive	positive	negative	positive	positive
		OSK-03-097	Y	61	M	completed	negative	negative	negative	positive	negative
		OSK-03-100	Y	29	M	completed	negative	negative	negative	positive	negative
		OSK-03-103	Y	20	M	completed	positive	negative	positive	positive	positive
		OSK-03-104	Y	26	M	completed	positive	positive	positive	negative	positive
		OSK-03-105	Y	44	M	completed	negative	negative	negative	positive	negative
		OSK-03-107	Y	34	M	completed	positive	positive	positive	positive	positive
		OSK-03-108	Y	60	M	completed	positive	positive	positive	positive	negative
		OSK-03-111	Y	53	M	completed	positive	negative	positive	positive	negative
		OSK-03-113	Y	43	M	completed	positive	negative	negative	negative	-
		OSK-03-116	Y	25	M	completed	negative	positive	positive	negative	negative
		OSK-03-117	Y	55	M	completed	negative	positive	negative	negative	positive
		OSK-03-118	Y	38	M	completed	negative	negative	negative	negative	negative
		OSK-03-123	Y	20	M	completed	positive	negative	positive	negative	positive
		OSK-03-124	Y	51	M	completed	negative	positive	positive	positive	positive
		OSK-03-125	Y	47	M	completed	negative	positive	negative	negative	negative
		OSK-03-128	Y	54	M	completed	negative	negative	negative	negative	negative
		OSK-03-129	Y	53	M	completed	positive	positive	positive	positive	positive
		OSK-03-132	Y	30	M	completed	positive	positive	positive	positive	positive
		OSK-03-133	Y	51	M	completed	positive	positive	positive	positive	positive
		OSK-03-134	Y	20	M	withdrawn	-	-	-	-	-
		OSK-03-138	Y	58	M	completed	positive	positive	positive	positive	positive
		OSK-03-140	Y	55	M	completed	positive	negative	positive	positive	negative
		OSK-03-142	Y	52	M	completed	positive	positive	positive	positive	positive
		OSK-03-143	Y	39	M	completed	negative	negative	negative	negative	negative
		OSK-03-144	Y	32	M	completed	positive	positive	positive	positive	negative
		OSK-03-147	Y	20	M	completed	positive	positive	positive	positive	positive
		OSK-03-149	Y	24	M	completed	negative	negative	negative	negative	negative
		OSK-03-152	Y	24	M	completed	negative	negative	positive	positive	positive
		OSK-03-154	Y	44	M	withdrawn	-	-	-	-	-
		OSK-03-156	Y	28	M	completed	positive	positive	positive	positive	negative
		OSK-03-157	Y	47	M	completed	positive	positive	positive	positive	positive
		OSK-03-161	Y	22	M	completed	positive	positive	positive	positive	positive
		OSK-03-162	Y	23	M	completed	positive	negative	positive	positive	positive
		OSK-03-163	Y	25	M	completed	positive	negative	positive	positive	positive
		OSK-03-165	Y	26	M	completed	positive	positive	positive	positive	negative
		OSK-03-167	Y	43	M	completed	negative	positive	negative	negative	positive
		OSK-03-169	Y	44	M	completed	positive	positive	negative	negative	negative
		OSK-03-172	Y	30	M	completed	positive	positive	positive	positive	negative
		OSK-03-173	Y	33	M	completed	negative	negative	negative	negative	negative
		OSK-03-174	Y	58	M	withdrawn	-	-	-	-	-
		OSK-03-176	Y	45	M	completed	negative	negative	negative	negative	negative
		OSK-03-178	Y	52	M	completed	positive	negative	negative	negative	positive
		OSK-03-181	Y	48	M	completed	negative	negative	negative	negative	negative
		OSK-04-001	Y	44	M	completed	negative	positive	positive	positive	positive
		OSK-04-004	Y	28	M	completed	positive	positive	positive	positive	positive
		OSK-04-006	Y	64	M	completed	positive	positive	negative	negative	positive
		OSK-04-007	Y	41	M	completed	positive	negative	negative	positive	negative
		OSK-04-009	Y	53	M	completed	positive	positive	positive	negative	negative
		OSK-04-012	Y	58	M	completed	positive	positive	positive	positive	positive
		OSK-04-013	Y	45	M	completed	positive	positive	positive	positive	negative
		OSK-04-017	Y	37	M	withdrawn	-	-	-	-	-
		OSK-04-018	Y	25	M	completed	positive	positive	positive	positive	positive
		OSK-04-020	Y	55	M	completed	negative	negative	negative	negative	negative
		OSK-04-021	Y	29	M	completed	positive	positive	positive	positive	positive
		OSK-04-025	Y	23	M	completed	positive	positive	positive	positive	positive
		OSK-04-027	Y	43	M	completed	positive	negative	negative	negative	negative
		OSK-04-028	Y	26	M	completed	negative	negative	negative	negative	negative
		OSK-04-029	Y	40	M	completed	positive	positive	positive	positive	negative
		OSK-04-030	Y	65	M	completed	positive	positive	positive	positive	positive
		OSK-04-032	Y	26	M	completed	positive	positive	positive	negative	negative
		OSK-04-033	Y	50	M	completed	positive	negative	negative	negative	negative
		OSK-04-038	Y	55	M	completed	negative	negative	negative	negative	negative
		OSK-04-039	Y	33	M	completed	positive	positive	positive	positive	positive
		OSK-04-040	Y	23	M	completed	positive	positive	positive	positive	positive
		OSK-04-045	Y	24	M	completed	negative	negative	negative	negative	negative
		OSK-04-046	Y	32	M	completed	positive	negative	positive	positive	positive
		OSK-04-048	Y	28	M	completed	positive	positive	positive	positive	positive
		OSK-04-050	Y	47	M	completed	positive	negative	negative	positive	positive
		OSK-04-054	Y	65	M	completed	positive	positive	positive	positive	positive
		OSK-04-055	Y	45	M	completed	positive	positive	positive	positive	positive
		OSK-04-056	Y	24	M	completed	negative	negative	negative	negative	negative
		OSK-04-058	Y	48	M	completed	negative	negative	negative	negative	negative
		OSK-04-060	Y	64	M	completed	negative	negative	negative	negative	negative
		OSK-06-002	Y	45	F	completed	negative	positive	negative	positive	negative
		OSK-06-003	Y	51	F	completed	positive	negative	positive	negative	positive
		OSK-06-004	Y	47	F	completed	positive	positive	negative	negative	negative
		OSK-06-007	Y	25	F	completed	negative	negative	negative	negative	negative
		OSK-06-009	Y	50	F	completed	positive	positive	positive	positive	negative
		OSK-06-012	Y	44	F	withdrawn	-	-	-	-	-
		OSK-06-014	Y	25	F	completed	positive	positive	positive	negative	negative
		OSK-06-015	Y	21	F	completed	positive	negative	negative	negative	negative
		OSK-06-017	Y	63	F	completed	positive	positive	positive	positive	positive
		OSK-06-018	Y	23	F	completed	negative	negative	negative	negative	negative
		OSK-06-022	Y	21	F	completed	positive	negative	positive	negative	negative
		OSK-06-024	Y	60	F	completed	positive	negative	positive	negative	negative
		OSK-06-025	Y	56	F	completed	positive	positive	positive	positive	positive
		OSK-06-027	Y	49	F	completed	negative	negative	negative	negative	negative
		OSK-06-029	Y	24	F	completed	positive	positive	negative	negative	negative
		OSK-06-030	Y	61	F	withdrawn	-	-	-	-	-
		OSK-06-031	Y	50	F	completed	positive	positive	positive	positive	positive
		OSK-06-035	Y	77	F	withdrawn	-	-	-	-	-
		OSK-06-036	Y	22	F	completed	positive	positive	positive	negative	negative
		OSK-06-039	Y	56	M	completed	negative	negative	negative	negative	negative
		OSK-06-041	Y	54	F	completed	positive	negative	positive	negative	positive
		OSK-06-044	Y	66	F	withdrawn	negative	positive	positive	positive	-
		OSK-06-045	Y	43	F	completed	negative	positive	negative	negative	negative
		OSK-06-048	Y	49	F	completed	negative	negative	negative	negative	negative
		OSK-06-050	Y	73	F	completed	negative	negative	positive	negative	negative
		OSK-06-051	Y	79	F	completed	positive	positive	negative	positive	positive
		OSK-06-053	Y	63	F	completed	positive	positive	positive	negative	positive
		OSK-06-055	Y	46	F	completed	positive	positive	positive	positive	negative
		OSK-06-057	Y	69	F	withdrawn	-	-	-	-	-
		OSK-06-058	Y	45	F	completed	positive	positive	positive	negative	negative
		OSK-06-060	Y	38	F	completed	negative	positive	positive	negative	negative
		OSK-06-063	Y	46	F	completed	positive	positive	negative	negative	negative
		OSK-06-066	Y	64	F	completed	positive	positive	positive	positive	negative
		OSK-06-067	Y	20	F	completed	positive	positive	positive	positive	positive
		OSK-06-071	Y	73	F	completed	positive	positive	positive	negative	negative
		OSK-06-072	Y	62	F	completed	positive	positive	positive	positive	positive
		OSK-06-074	Y	44	F	completed	negative	negative	negative	negative	negative
		OSK-06-076	Y	69	F	completed	positive	negative	negative	negative	negative
		OSK-06-079	Y	62	F	completed	positive	positive	positive	positive	positive
		OSK-06-080	Y	62	F	completed	positive	positive	positive	positive	positive
		OSK-06-081	Y	58	F	completed	negative	negative	negative	positive	negative
		OSK-06-086	Y	56	F	completed	positive	positive	positive	negative	positive
		OSK-06-087	Y	67	F	completed	positive	positive	negative	positive	negative
		OSK-06-088	Y	79	F	completed	positive	positive	positive	positive	positive
		OSK-06-090	Y	43	F	completed	positive	positive	positive	negative	negative
		OSK-06-093	Y	66	F	completed	positive	positive	positive	positive	positive
		OSK-06-095	Y	20	F	withdrawn	-	-	-	-	-
		OSK-06-096	Y	55	F	completed	positive	positive	positive	positive	positive
		OSK-06-098	Y	59	F	completed	positive	positive	positive	positive	positive
		OSK-06-101	Y	76	F	completed	negative	negative	negative	negative	negative
		OSK-06-105	Y	38	F	completed	positive	positive	positive	positive	positive
		OSK-06-106	Y	43	F	completed	positive	positive	positive	positive	positive
		OSK-06-107	Y	58	F	completed	positive	positive	negative	positive	negative
		OSK-06-109	Y	57	F	completed	positive	positive	negative	negative	negative
		OSK-06-112	Y	51	F	completed	positive	positive	positive	positive	positive
		OSK-06-114	Y	30	F	completed	positive	positive	positive	negative	negative
		OSK-06-116	Y	58	F	completed	positive	positive	positive	negative	negative
		OSK-06-118	Y	20	F	completed	positive	positive	positive	positive	positive
		OSK-06-121	Y	21	F	completed	negative	negative	negative	negative	negative
		OSK-06-122	Y	71	F	completed	positive	negative	negative	negative	negative
		OSK-06-124	Y	26	F	completed	positive	negative	negative	negative	negative
		OSK-06-126	Y	70	F	completed	positive	positive	positive	negative	negative
		OSK-06-128	Y	53	F	withdrawn	-	-	-	-	-
		OSK-06-130	Y	73	F	completed	positive	positive	positive	positive	positive
		OSK-06-132	Y	64	F	completed	positive	positive	positive	positive	positive
		OSK-06-134	Y	65	F	completed	positive	positive	positive	positive	positive
		OSK-06-136	Y	56	F	completed	negative	negative	negative	negative	negative
		OSK-06-138	Y	27	F	completed	negative	negative	negative	negative	negative
		OSK-06-140	Y	47	F	completed	negative	negative	negative	negative	negative
		OSK-06-142	Y	22	F	completed	positive	positive	positive	positive	positive
		OSK-06-143	Y	57	F	completed	negative	negative	negative	negative	negative
		OSK-06-144	Y	43	F	completed	positive	positive	positive	positive	positive
		OSK-06-145	Y	59	F	completed	positive	positive	negative	negative	positive
		OSK-06-151	Y	40	F	completed	positive	positive	positive	positive	positive
		OSK-06-152	Y	29	F	completed	positive	positive	positive	negative	positive
		OSK-06-154	Y	63	F	completed	positive	positive	positive	positive	positive
		OSK-06-155	Y	47	F	completed	positive	negative	positive	positive	negative
		OSK-06-157	Y	55	F	completed	positive	positive	positive	positive	positive
		OSK-06-162	Y	20	F	completed	positive	negative	negative	negative	negative
		OSK-06-164	Y	57	F	completed	positive	positive	positive	positive	negative
		OSK-06-165	Y	64	F	completed	positive	positive	positive	negative	positive
		OSK-06-167	Y	47	F	completed	positive	positive	positive	positive	negative
		OSK-06-169	Y	57	F	completed	positive	positive	positive	positive	positive
		OSK-06-170	Y	27	F	completed	positive	positive	positive	positive	negative
		OSK-06-173	Y	24	F	withdrawn	-	-	-	-	-
		OSK-06-174	Y	47	F	completed	positive	negative	positive	negative	negative
		OSK-06-176	Y	62	F	completed	positive	positive	positive	positive	positive
		OSK-06-177	Y	47	F	completed	positive	positive	negative	negative	negative
		OSK-06-178	Y	66	F	completed	positive	positive	positive	positive	positive
		OSK-06-182	Y	58	F	completed	positive	positive	positive	negative	negative
		OSK-06-184	Y	53	F	completed	negative	positive	negative	negative	negative
		OSK-06-186	Y	70	F	completed	negative	positive	positive	positive	negative
		OSK-06-188	Y	51	F	withdrawn	negative	negative	positive	negative	-
		OSK-06-189	Y	57	F	completed	positive	negative	negative	negative	negative
	Late mouthwash and gargling group
		OSK-03-001	Y	53	M	completed	negative	negative	negative	negative	negative
		OSK-03-002	Y	57	M	completed	negative	negative	negative	negative	negative
		OSK-03-006	Y	21	M	completed	positive	positive	positive	positive	positive
		OSK-03-008	Y	65	M	completed	positive	negative	positive	positive	negative
		OSK-03-012	Y	25	M	completed	negative	negative	positive	positive	positive
		OSK-03-013	Y	40	M	completed	negative	negative	negative	positive	negative
		OSK-03-014	Y	22	M	completed	positive	positive	positive	positive	positive
		OSK-03-017	Y	23	M	completed	positive	positive	negative	positive	positive
		OSK-03-018	Y	64	M	completed	positive	positive	positive	negative	negative
		OSK-03-020	Y	57	M	completed	positive	-	positive	positive	-
		OSK-03-021	Y	43	M	completed	positive	negative	negative	positive	negative
		OSK-03-023	Y	34	M	completed	positive	positive	positive	positive	negative
		OSK-03-026	Y	44	M	completed	positive	positive	positive	positive	negative
		OSK-03-028	Y	27	M	completed	positive	positive	negative	positive	negative
		OSK-03-029	Y	38	M	completed	positive	positive	positive	positive	positive
		OSK-03-031	Y	28	M	completed	negative	negative	negative	negative	negative
		OSK-03-032	Y	30	M	completed	positive	positive	positive	positive	positive
		OSK-03-033	Y	66	M	completed	positive	positive	positive	positive	positive
		OSK-03-037	Y	32	M	completed	positive	positive	positive	positive	positive
		OSK-03-038	Y	51	M	completed	negative	positive	negative	positive	negative
		OSK-03-043	Y	34	M	completed	positive	positive	positive	positive	positive
		OSK-03-044	Y	27	M	completed	negative	positive	negative	positive	negative
		OSK-03-046	Y	51	M	completed	positive	positive	positive	positive	positive
		OSK-03-047	Y	61	M	completed	positive	positive	positive	positive	positive
		OSK-03-048	Y	21	M	completed	positive	positive	positive	positive	positive
		OSK-03-050	Y	38	M	completed	positive	positive	positive	positive	positive
		OSK-03-054	Y	54	M	completed	positive	positive	positive	positive	negative
		OSK-03-055	Y	47	M	completed	negative	negative	negative	negative	negative
		OSK-03-057	Y	50	M	completed	positive	positive	positive	positive	positive
		OSK-03-059	Y	27	M	completed	positive	positive	positive	positive	positive
		OSK-03-061	Y	26	M	completed	negative	negative	negative	negative	negative
		OSK-03-063	Y	24	M	completed	positive	positive	negative	positive	negative
		OSK-03-065	Y	48	M	completed	positive	positive	negative	positive	positive
		OSK-03-066	Y	57	M	completed	positive	negative	positive	positive	positive
		OSK-03-070	Y	46	M	completed	positive	positive	positive	positive	positive
		OSK-03-071	Y	56	M	completed	positive	positive	positive	positive	positive
		OSK-03-073	Y	33	M	completed	positive	positive	negative	negative	negative
		OSK-03-074	Y	28	M	completed	positive	positive	positive	positive	positive
		OSK-03-079	Y	22	M	completed	positive	positive	positive	positive	positive
		OSK-03-080	Y	22	M	completed	positive	positive	positive	positive	positive
		OSK-03-082	Y	46	M	completed	positive	positive	positive	positive	positive
		OSK-03-084	Y	64	M	completed	positive	positive	positive	positive	positive
		OSK-03-086	Y	75	M	completed	-	-	-	-	-
		OSK-03-087	Y	68	M	completed	positive	positive	positive	positive	positive
		OSK-03-088	Y	29	M	completed	positive	positive	negative	positive	negative
		OSK-03-094	Y	22	M	completed	positive	positive	negative	negative	negative
		OSK-03-095	Y	69	M	completed	negative	negative	positive	negative	negative
		OSK-03-096	Y	32	M	completed	positive	negative	negative	negative	negative
		OSK-03-098	Y	69	M	completed	negative	negative	positive	negative	negative
		OSK-03-099	Y	41	M	completed	negative	negative	negative	negative	negative
		OSK-03-101	Y	20	M	completed	negative	negative	negative	negative	negative
		OSK-03-102	Y	44	M	completed	negative	positive	negative	negative	negative
		OSK-03-106	Y	28	M	completed	negative	positive	negative	positive	negative
		OSK-03-109	Y	59	M	completed	positive	positive	positive	positive	positive
		OSK-03-110	Y	58	M	completed	negative	negative	negative	negative	negative
		OSK-03-112	Y	48	M	completed	negative	negative	negative	negative	negative
		OSK-03-114	Y	40	M	completed	positive	negative	negative	positive	negative
		OSK-03-115	Y	54	M	completed	positive	positive	positive	positive	positive
		OSK-03-119	Y	43	M	completed	positive	positive	negative	positive	positive
		OSK-03-120	Y	57	M	completed	negative	negative	negative	negative	negative
		OSK-03-121	Y	41	M	completed	positive	positive	positive	positive	positive
		OSK-03-122	Y	49	M	completed	positive	positive	positive	positive	positive
		OSK-03-126	Y	71	M	completed	negative	positive	negative	negative	negative
		OSK-03-127	Y	62	M	completed	-	-	-	-	-
		OSK-03-130	Y	63	M	completed	positive	positive	positive	positive	positive
		OSK-03-131	Y	64	M	completed	positive	positive	positive	negative	positive
		OSK-03-135	Y	26	M	completed	negative	negative	negative	negative	negative
		OSK-03-136	Y	43	M	completed	positive	positive	positive	positive	positive
		OSK-03-137	Y	52	M	completed	positive	positive	positive	negative	positive
		OSK-03-139	Y	25	M	completed	positive	positive	positive	positive	positive
		OSK-03-141	Y	37	M	completed	positive	positive	positive	positive	positive
		OSK-03-145	Y	27	M	completed	negative	negative	negative	negative	negative
		OSK-03-146	Y	47	M	completed	positive	positive	positive	positive	positive
		OSK-03-148	Y	31	M	completed	positive	positive	positive	positive	positive
		OSK-03-150	Y	51	M	withdrawn	positive	positive	negative	positive	-
		OSK-03-151	Y	20	M	completed	negative	negative	negative	negative	negative
		OSK-03-153	Y	37	M	completed	positive	positive	positive	positive	positive
		OSK-03-155	Y	25	M	completed	negative	negative	negative	negative	negative
		OSK-03-158	Y	20	M	completed	positive	positive	positive	positive	positive
		OSK-03-159	Y	52	M	completed	positive	negative	negative	negative	negative
		OSK-03-160	Y	22	M	completed	negative	positive	positive	positive	negative
		OSK-03-164	Y	39	M	completed	negative	negative	negative	negative	negative
		OSK-03-166	Y	54	M	completed	positive	negative	negative	negative	negative
		OSK-03-168	Y	29	M	completed	negative	negative	negative	negative	negative
		OSK-03-170	Y	50	M	completed	positive	positive	positive	positive	positive
		OSK-03-171	Y	37	M	completed	positive	positive	positive	positive	negative
		OSK-03-175	Y	51	M	completed	positive	positive	positive	positive	positive
		OSK-03-177	Y	36	M	completed	positive	positive	positive	positive	positive
		OSK-03-179	Y	45	M	completed	positive	positive	positive	negative	positive
		OSK-03-180	Y	22	M	completed	negative	negative	negative	negative	positive
		OSK-04-002	Y	32	M	completed	positive	positive	positive	positive	positive
		OSK-04-003	Y	39	M	completed	positive	positive	positive	positive	negative
		OSK-04-005	Y	50	M	completed	positive	positive	positive	positive	positive
		OSK-04-008	N	42	M	withdrawn	-	-	-	-	-
		OSK-04-010	Y	28	M	completed	negative	negative	negative	negative	negative
		OSK-04-011	Y	45	M	completed	negative	negative	negative	negative	negative
		OSK-04-014	Y	20	M	completed	positive	positive	positive	positive	-
		OSK-04-015	Y	58	M	completed	positive	positive	positive	positive	positive
		OSK-04-016	Y	58	M	completed	positive	positive	positive	positive	positive
		OSK-04-019	Y	24	M	completed	positive	positive	positive	positive	positive
		OSK-04-022	Y	20	M	completed	positive	positive	positive	negative	negative
		OSK-04-023	Y	46	M	completed	positive	positive	positive	positive	positive
		OSK-04-024	Y	41	M	completed	positive	positive	positive	positive	positive
		OSK-04-026	Y	58	M	completed	negative	negative	negative	negative	negative
		OSK-04-031	Y	38	M	completed	negative	positive	negative	positive	positive
		OSK-04-034	Y	23	M	completed	positive	negative	negative	negative	positive
		OSK-04-035	Y	22	M	completed	positive	positive	positive	positive	positive
		OSK-04-036	Y	55	M	completed	positive	positive	positive	positive	positive
		OSK-04-037	Y	54	M	completed	positive	positive	positive	positive	negative
		OSK-04-041	Y	48	M	completed	-	-	-	-	-
		OSK-04-042	Y	21	M	completed	positive	positive	positive	positive	positive
		OSK-04-043	Y	51	M	completed	positive	positive	positive	positive	positive
		OSK-04-044	Y	20	M	completed	positive	positive	positive	positive	negative
		OSK-04-047	Y	42	M	completed	positive	positive	positive	positive	positive
		OSK-04-049	Y	26	M	completed	negative	negative	negative	negative	negative
		OSK-04-051	Y	22	M	completed	positive	positive	positive	positive	positive
		OSK-04-052	Y	52	M	completed	positive	negative	negative	negative	negative
		OSK-04-053	Y	66	M	completed	positive	positive	negative	positive	negative
		OSK-04-057	Y	46	M	completed	positive	positive	positive	positive	positive
		OSK-04-059	Y	54	M	completed	positive	positive	positive	positive	positive
		OSK-06-001	Y	53	F	completed	positive	positive	negative	negative	negative
		OSK-06-005	Y	20	F	completed	positive	negative	negative	negative	negative
		OSK-06-006	Y	57	F	completed	negative	positive	negative	negative	negative
		OSK-06-008	Y	45	F	completed	positive	positive	positive	negative	negative
		OSK-06-010	Y	56	F	completed	negative	negative	negative	negative	negative
		OSK-06-011	Y	63	F	completed	negative	negative	negative	negative	negative
		OSK-06-013	Y	49	F	completed	positive	positive	positive	positive	positive
		OSK-06-016	Y	48	F	completed	positive	positive	positive	positive	positive
		OSK-06-019	Y	78	F	completed	negative	positive	positive	negative	positive
		OSK-06-020	Y	49	F	completed	positive	positive	positive	negative	positive
		OSK-06-021	Y	62	F	completed	negative	negative	negative	negative	negative
		OSK-06-023	Y	53	F	completed	positive	positive	negative	negative	negative
		OSK-06-026	Y	50	F	completed	positive	positive	positive	positive	positive
		OSK-06-028	Y	51	F	completed	negative	negative	negative	negative	negative
		OSK-06-032	Y	49	F	completed	positive	negative	negative	negative	negative
		OSK-06-033	Y	44	F	completed	negative	negative	negative	negative	negative
		OSK-06-034	Y	45	F	completed	negative	negative	negative	negative	negative
		OSK-06-037	Y	59	F	completed	positive	positive	positive	positive	negative
		OSK-06-038	Y	69	F	completed	negative	positive	positive	positive	negative
		OSK-06-040	Y	47	F	completed	positive	positive	positive	positive	negative
		OSK-06-042	Y	43	F	completed	negative	negative	negative	negative	negative
		OSK-06-043	Y	25	F	completed	positive	positive	positive	positive	positive
		OSK-06-046	Y	52	F	completed	negative	negative	negative	negative	negative
		OSK-06-047	Y	53	F	completed	negative	negative	negative	negative	negative
		OSK-06-049	Y	49	F	completed	negative	negative	positive	negative	negative
		OSK-06-052	Y	61	F	completed	positive	positive	positive	positive	positive
		OSK-06-054	Y	71	F	withdrawn	-	-	-	-	-
		OSK-06-056	Y	67	F	completed	positive	positive	positive	positive	positive
		OSK-06-059	Y	50	F	completed	negative	negative	negative	negative	negative
		OSK-06-061	Y	47	F	completed	positive	positive	positive	negative	positive
		OSK-06-062	Y	45	F	completed	positive	positive	positive	positive	positive
		OSK-06-064	Y	20	F	completed	positive	positive	negative	positive	negative
		OSK-06-065	Y	48	F	completed	negative	negative	negative	negative	negative
		OSK-06-068	Y	53	F	completed	positive	positive	positive	positive	positive
		OSK-06-070	Y	67	F	completed	positive	positive	negative	negative	negative
		OSK-06-073	Y	47	F	completed	positive	positive	positive	positive	positive
		OSK-06-075	Y	55	F	completed	positive	positive	positive	positive	positive
		OSK-06-077	Y	60	F	completed	positive	positive	negative	negative	negative
		OSK-06-078	Y	53	F	completed	negative	positive	negative	negative	negative
		OSK-06-082	Y	24	F	completed	negative	negative	negative	negative	positive
		OSK-06-083	Y	28	F	completed	positive	positive	positive	positive	positive
		OSK-06-084	Y	56	F	completed	positive	positive	positive	positive	positive
		OSK-06-085	Y	61	F	completed	negative	negative	negative	negative	negative
		OSK-06-089	Y	47	F	completed	positive	positive	positive	positive	negative
		OSK-06-091	Y	28	F	completed	negative	positive	positive	positive	positive
		OSK-06-092	Y	51	F	completed	positive	positive	negative	negative	negative
		OSK-06-094	Y	29	F	completed	positive	positive	positive	positive	positive
		OSK-06-097	Y	68	F	completed	positive	positive	positive	positive	positive
		OSK-06-099	Y	45	F	completed	positive	positive	positive	positive	positive
		OSK-06-100	Y	79	F	completed	positive	positive	positive	positive	positive
		OSK-06-102	Y	36	F	completed	negative	negative	negative	negative	negative
		OSK-06-103	Y	59	F	completed	negative	negative	positive	negative	negative
		OSK-06-104	Y	50	F	completed	positive	positive	negative	negative	negative
		OSK-06-110	Y	79	F	completed	negative	negative	negative	negative	negative
		OSK-06-111	Y	27	M	completed	negative	negative	negative	negative	negative
		OSK-06-113	Y	57	F	completed	positive	positive	positive	positive	-
		OSK-06-115	Y	58	F	completed	negative	negative	negative	negative	negative
		OSK-06-117	Y	36	F	completed	negative	negative	negative	negative	negative
		OSK-06-119	Y	43	F	completed	positive	positive	positive	positive	negative
		OSK-06-120	N	76	F	withdrawn	-	-	-	-	-
		OSK-06-123	Y	40	F	completed	negative	negative	negative	negative	negative
		OSK-06-125	Y	50	F	completed	negative	negative	negative	negative	negative
		OSK-06-127	Y	51	F	completed	negative	negative	negative	negative	negative
		OSK-06-129	Y	69	F	completed	positive	positive	positive	positive	negative
		OSK-06-131	Y	50	F	completed	positive	positive	negative	negative	negative
		OSK-06-133	Y	34	F	completed	positive	positive	positive	positive	positive
		OSK-06-135	Y	21	F	completed	negative	negative	negative	negative	negative
		OSK-06-137	Y	36	F	completed	negative	negative	negative	negative	negative
		OSK-06-139	Y	24	F	completed	negative	negative	negative	positive	negative
		OSK-06-141	Y	55	F	completed	positive	negative	negative	negative	negative
		OSK-06-146	Y	62	F	completed	positive	positive	negative	positive	negative
		OSK-06-147	Y	44	F	completed	positive	negative	positive	positive	negative
		OSK-06-148	Y	27	F	completed	positive	positive	positive	negative	negative
		OSK-06-149	Y	33	F	completed	positive	positive	positive	positive	positive
		OSK-06-150	Y	32	F	completed	positive	negative	negative	negative	negative
		OSK-06-153	Y	63	F	completed	negative	negative	positive	positive	negative
		OSK-06-156	Y	60	F	completed	positive	positive	positive	positive	positive
		OSK-06-158	Y	55	F	completed	negative	negative	negative	negative	negative
		OSK-06-159	Y	24	F	completed	negative	positive	negative	negative	negative
		OSK-06-160	Y	48	F	completed	positive	positive	positive	positive	positive
		OSK-06-161	Y	17	F	completed	positive	positive	positive	positive	negative
		OSK-06-163	Y	66	F	completed	negative	negative	negative	positive	positive
		OSK-06-166	Y	45	F	completed	positive	positive	positive	positive	positive
		OSK-06-168	Y	25	F	completed	positive	positive	positive	positive	positive
		OSK-06-171	Y	52	F	completed	positive	positive	positive	positive	negative
		OSK-06-172	Y	58	F	completed	positive	positive	positive	positive	negative
		OSK-06-175	Y	44	F	completed	positive	positive	positive	positive	negative
		OSK-06-179	Y	66	F	completed	positive	negative	negative	positive	negative
		OSK-06-180	Y	58	F	completed	positive	negative	negative	negative	negative
		OSK-06-181	Y	62	F	completed	negative	negative	negative	negative	negative
		OSK-06-183	Y	45	F	completed	positive	negative	positive	positive	positive
		OSK-06-185	Y	54	F	completed	positive	negative	positive	negative	negative
		OSK-06-187	Y	60	F	completed	negative	positive	negative	negative	negative
		OSK-06-190	Y	54	F	completed	positive	positive	positive	negative	positive
		OSK-06-191	Y	72	F	completed	positive	positive	positive	positive	positive
							-: no sample
