# Supplementary material for: A prospective, randomized, open-label trial of early versus late povidone-iodine gargling in patients with COVID-19
Source: Sci Rep. 2022 Nov 28;12:20449. doi: 10.1038/s41598-022-24683-8 (PMC9702871; doi:10.1038/s41598-022-24683-8)
Supplement: Supplementary file 2 — Supplementary Table 2. [file 41598_2022_24683_MOESM2_ESM.xlsx]

## Sheet: 表紙
COVID-19に対するポビドンヨード含嗽による 唾液中ウイルスの低減効果に関する研究（感染性試験）

## Sheet: 変更履歴
	変更履歴
	版数	作成日／改訂日	変更内容
	1.0	2022/02/17	新規作成

## Sheet: Index
#	図表番号	タイトル	ITT	シートのタイトル	シートの帳票番号	シート名と帳票番号の一致確認	シート一覧貼り付け
1	T2.5.1	宿泊療養5日目における唾液のVeroE6感染性	1	T2.5.1 宿泊療養5日目における唾液のVeroE6感染性	T2.5.1	OK	T2.5.1
2	T2.5.2	宿泊療養5日目における唾液のウイルス量(TCID50)確認	1	T2.5.2 宿泊療養5日目における唾液のウイルス量(TCID50)確認	T2.5.2	OK	T2.5.2
3	L2.5	探索的評価項目に関する一覧	1	Group	#VALUE!	#VALUE!	L2.5

## Sheet: T2.5.1
	T2.5.1 宿泊療養5日目における唾液のVeroE6感染性
	解析対象:ITT
	*2日目にウイルスが検出された被験者で5日目に評価がある被験者
			ウイルス	評価例数*	感染	感染非成立
	群	ITT	検出例(2日目)	(5日目)	n (%)	n (%)	95%信頼区間	p値
	早期含嗽群	198	139	139	4 (2.9)	135 (97.1)	92.80 - 99.21	0.025
	遅延含嗽群	209	140	140	13 (9.3)	127 (90.7)	84.64 - 94.96

## Sheet: T2.5.2
	T2.5.2 宿泊療養5日目における唾液のウイルス量(TCID50)確認
	解析対象:ITT
	*2日目にウイルスが検出された被験者で5日目に評価がある被験者
			ウイルス	評価例数*
	群	ITT	検出例(2日目)	(5日目)	平均	標準偏差	最小値	中央値	最大値	p値
	早期含嗽群	198	139	4	1.608	0.440	1.17	1.520	2.22	0.819
	遅延含嗽群	209	140	13	1.793	0.604	1.00	1.870	3.10

## Sheet: L2.5
	Supplementary Table 2. CPE data of each participant
	Group					RT-PCR positive at Day 2	Cyto Pathic Effect
		participant code	age	sex	completion		Day 2	Day 5
	Early mouthwash and gargling group
		OSK-03-003	24	M	completed	Y	negative	negative
		OSK-03-004	31	M	completed	Y	negative	negative
		OSK-03-005	53	M	completed	N	negative	negative
		OSK-03-007	50	M	completed	Y	positive	negative
		OSK-03-009	20	M	completed	Y	positive	negative
		OSK-03-010	35	M	completed	Y	negative	negative
		OSK-03-011	52	M	completed	Y	positive	negative
		OSK-03-015	28	M	completed	N	negative	negative
		OSK-03-016	21	M	completed	N	negative	negative
		OSK-03-019	59	M	completed	Y	positive	negative
		OSK-03-022	65	M	completed	-	-	-
		OSK-03-024	41	M	completed	Y	positive	negative
		OSK-03-025	57	M	withdrawn	-	-	-
		OSK-03-027	60	M	completed	Y	positive	negative
		OSK-03-030	51	M	completed	Y	negative	negative
		OSK-03-034	42	M	completed	Y	positive	negative
		OSK-03-035	45	M	withdrawn	-	-	-
		OSK-03-036	37	M	completed	N	negative	negative
		OSK-03-039	71	M	completed	Y	positive	negative
		OSK-03-040	52	M	completed	Y	positive	negative
		OSK-03-041	32	M	completed	Y	positive	negative
		OSK-03-042	67	M	completed	Y	negative	negative
		OSK-03-045	61	M	completed	Y	positive	negative
		OSK-03-049	43	M	completed	Y	negative	negative
		OSK-03-051	27	M	completed	-	-	-
		OSK-03-052	31	M	completed	Y	positive	negative
		OSK-03-053	38	M	completed	N	negative	negative
		OSK-03-056	59	M	completed	N	negative	negative
		OSK-03-058	45	M	completed	Y	negative	negative
		OSK-03-060	47	M	completed	Y	positive	negative
		OSK-03-062	44	M	completed	Y	negative	negative
		OSK-03-064	40	M	completed	Y	negative	negative
		OSK-03-067	53	M	completed	N	negative	negative
		OSK-03-068	20	M	completed	N	negative	negative
		OSK-03-069	42	M	completed	Y	positive	positive
		OSK-03-072	24	M	completed	N	negative	negative
		OSK-03-075	48	M	completed	Y	positive	negative
		OSK-03-076	48	M	completed	-	-	-
		OSK-03-077	27	M	completed	-	-	-
		OSK-03-078	27	M	completed	Y	positive	negative
		OSK-03-081	31	M	completed	Y	negative	negative
		OSK-03-083	59	M	completed	N	negative	negative
		OSK-03-085	67	M	completed	N	negative	negative
		OSK-03-089	25	M	completed	N	negative	negative
		OSK-03-090	50	M	completed	N	negative	negative
		OSK-03-091	49	M	completed	Y	positive	negative
		OSK-03-092	24	M	completed	N	negative	negative
		OSK-03-093	35	M	completed	Y	negative	negative
		OSK-03-097	61	M	completed	N	negative	negative
		OSK-03-100	29	M	completed	N	negative	negative
		OSK-03-103	20	M	completed	Y	negative	negative
		OSK-03-104	26	M	completed	Y	negative	negative
		OSK-03-105	44	M	completed	N	negative	negative
		OSK-03-107	34	M	completed	Y	positive	negative
		OSK-03-108	60	M	completed	Y	negative	negative
		OSK-03-111	53	M	completed	Y	positive	negative
		OSK-03-113	43	M	completed	Y	negative	negative
		OSK-03-116	25	M	completed	N	negative	negative
		OSK-03-117	55	M	completed	N	negative	negative
		OSK-03-118	38	M	completed	N	negative	negative
		OSK-03-123	20	M	completed	Y	negative	negative
		OSK-03-124	51	M	completed	N	negative	negative
		OSK-03-125	47	M	completed	N	negative	negative
		OSK-03-128	54	M	completed	N	negative	negative
		OSK-03-129	53	M	completed	Y	negative	negative
		OSK-03-132	30	M	completed	Y	positive	negative
		OSK-03-133	51	M	completed	Y	negative	negative
		OSK-03-134	20	M	withdrawn	-	-	-
		OSK-03-138	58	M	completed	Y	negative	negative
		OSK-03-140	55	M	completed	Y	negative	negative
		OSK-03-142	52	M	completed	Y	negative	negative
		OSK-03-143	39	M	completed	N	negative	negative
		OSK-03-144	32	M	completed	Y	negative	negative
		OSK-03-147	20	M	completed	Y	positive	negative
		OSK-03-149	24	M	completed	N	negative	negative
		OSK-03-152	24	M	completed	N	negative	negative
		OSK-03-154	44	M	withdrawn	-	-	-
		OSK-03-156	28	M	completed	Y	negative	negative
		OSK-03-157	47	M	completed	Y	positive	negative
		OSK-03-161	22	M	completed	Y	positive	negative
		OSK-03-162	23	M	completed	Y	negative	negative
		OSK-03-163	25	M	completed	Y	negative	negative
		OSK-03-165	26	M	completed	Y	negative	negative
		OSK-03-167	43	M	completed	N	negative	negative
		OSK-03-169	44	M	completed	Y	negative	negative
		OSK-03-172	30	M	completed	Y	positive	negative
		OSK-03-173	33	M	completed	N	negative	negative
		OSK-03-174	58	M	withdrawn	-	-	-
		OSK-03-176	45	M	completed	N	negative	negative
		OSK-03-178	52	M	completed	Y	positive	negative
		OSK-03-181	48	M	completed	N	negative	negative
		OSK-04-001	44	M	completed	N	negative	negative
		OSK-04-004	28	M	completed	Y	negative	negative
		OSK-04-006	64	M	completed	Y	negative	negative
		OSK-04-007	41	M	completed	Y	positive	negative
		OSK-04-009	53	M	completed	Y	positive	negative
		OSK-04-012	58	M	completed	Y	negative	negative
		OSK-04-013	45	M	completed	Y	negative	negative
		OSK-04-017	37	M	withdrawn	-	-	-
		OSK-04-018	25	M	completed	Y	negative	negative
		OSK-04-020	55	M	completed	N	negative	negative
		OSK-04-021	29	M	completed	Y	positive	negative
		OSK-04-025	23	M	completed	Y	positive	positive
		OSK-04-027	43	M	completed	Y	negative	negative
		OSK-04-028	26	M	completed	N	negative	negative
		OSK-04-029	40	M	completed	Y	negative	negative
		OSK-04-030	65	M	completed	Y	positive	negative
		OSK-04-032	26	M	completed	Y	negative	negative
		OSK-04-033	50	M	completed	Y	positive	negative
		OSK-04-038	55	M	completed	N	negative	negative
		OSK-04-039	33	M	completed	Y	positive	negative
		OSK-04-040	23	M	completed	Y	positive	negative
		OSK-04-045	24	M	completed	N	negative	negative
		OSK-04-046	32	M	completed	Y	negative	negative
		OSK-04-048	28	M	completed	Y	positive	negative
		OSK-04-050	47	M	completed	Y	negative	negative
		OSK-04-054	65	M	completed	Y	positive	negative
		OSK-04-055	45	M	completed	Y	negative	negative
		OSK-04-056	24	M	completed	N	negative	negative
		OSK-04-058	48	M	completed	N	negative	negative
		OSK-04-060	64	M	completed	N	negative	negative
		OSK-06-002	45	F	completed	N	negative	negative
		OSK-06-003	51	F	completed	Y	negative	negative
		OSK-06-004	47	F	completed	Y	positive	negative
		OSK-06-007	25	F	completed	N	negative	negative
		OSK-06-009	50	F	completed	Y	negative	negative
		OSK-06-012	44	F	withdrawn	-	-	-
		OSK-06-014	25	F	completed	Y	positive	negative
		OSK-06-015	21	F	completed	Y	negative	negative
		OSK-06-017	63	F	completed	Y	positive	negative
		OSK-06-018	23	F	completed	N	negative	negative
		OSK-06-022	21	F	completed	Y	negative	negative
		OSK-06-024	60	F	completed	Y	positive	negative
		OSK-06-025	56	F	completed	Y	positive	negative
		OSK-06-027	49	F	completed	N	negative	negative
		OSK-06-029	24	F	completed	Y	negative	negative
		OSK-06-030	61	F	withdrawn	-	-	-
		OSK-06-031	50	F	completed	Y	negative	negative
		OSK-06-035	77	F	withdrawn	-	-	-
		OSK-06-036	22	F	completed	Y	negative	negative
		OSK-06-039	56	M	completed	N	negative	negative
		OSK-06-041	54	F	completed	Y	negative	negative
		OSK-06-044	66	F	withdrawn	N	negative	negative
		OSK-06-045	43	F	completed	N	negative	negative
		OSK-06-048	49	F	completed	N	negative	negative
		OSK-06-050	73	F	completed	N	negative	negative
		OSK-06-051	79	F	completed	Y	positive	negative
		OSK-06-053	63	F	completed	Y	positive	negative
		OSK-06-055	46	F	completed	Y	negative	negative
		OSK-06-057	69	F	withdrawn	-	-	-
		OSK-06-058	45	F	completed	Y	positive	negative
		OSK-06-060	38	F	completed	N	negative	negative
		OSK-06-063	46	F	completed	Y	negative	negative
		OSK-06-066	64	F	completed	Y	positive	negative
		OSK-06-067	20	F	completed	Y	negative	negative
		OSK-06-071	73	F	completed	Y	negative	negative
		OSK-06-072	62	F	completed	Y	negative	negative
		OSK-06-074	44	F	completed	N	negative	negative
		OSK-06-076	69	F	completed	Y	positive	negative
		OSK-06-079	62	F	completed	Y	negative	negative
		OSK-06-080	62	F	completed	Y	positive	negative
		OSK-06-081	58	F	completed	N	negative	negative
		OSK-06-086	56	F	completed	Y	positive	negative
		OSK-06-087	67	F	completed	Y	negative	negative
		OSK-06-088	79	F	completed	Y	negative	negative
		OSK-06-090	43	F	completed	Y	negative	negative
		OSK-06-093	66	F	completed	Y	negative	negative
		OSK-06-095	20	F	withdrawn	-	-	-
		OSK-06-096	55	F	completed	Y	positive	negative
		OSK-06-098	59	F	completed	Y	negative	negative
		OSK-06-101	76	F	completed	N	negative	negative
		OSK-06-105	38	F	completed	Y	negative	negative
		OSK-06-106	43	F	completed	Y	positive	positive
		OSK-06-107	58	F	completed	Y	positive	negative
		OSK-06-109	57	F	completed	Y	negative	negative
		OSK-06-112	51	F	completed	Y	negative	negative
		OSK-06-114	30	F	completed	Y	positive	negative
		OSK-06-116	58	F	completed	Y	negative	negative
		OSK-06-118	20	F	completed	Y	negative	negative
		OSK-06-121	21	F	completed	N	negative	negative
		OSK-06-122	71	F	completed	Y	negative	negative
		OSK-06-124	26	F	completed	Y	positive	negative
		OSK-06-126	70	F	completed	Y	negative	negative
		OSK-06-128	53	F	withdrawn	-	-	-
		OSK-06-130	73	F	completed	Y	positive	positive
		OSK-06-132	64	F	completed	Y	positive	negative
		OSK-06-134	65	F	completed	Y	negative	negative
		OSK-06-136	56	F	completed	N	negative	negative
		OSK-06-138	27	F	completed	N	negative	negative
		OSK-06-140	47	F	completed	N	positive	negative
		OSK-06-142	22	F	completed	Y	negative	negative
		OSK-06-143	57	F	completed	N	positive	negative
		OSK-06-144	43	F	completed	Y	negative	negative
		OSK-06-145	59	F	completed	Y	positive	negative
		OSK-06-151	40	F	completed	Y	negative	negative
		OSK-06-152	29	F	completed	Y	negative	negative
		OSK-06-154	63	F	completed	Y	negative	negative
		OSK-06-155	47	F	completed	Y	negative	negative
		OSK-06-157	55	F	completed	Y	positive	negative
		OSK-06-162	20	F	completed	Y	negative	negative
		OSK-06-164	57	F	completed	Y	negative	negative
		OSK-06-165	64	F	completed	Y	negative	negative
		OSK-06-167	47	F	completed	Y	negative	negative
		OSK-06-169	57	F	completed	Y	positive	negative
		OSK-06-170	27	F	completed	Y	negative	negative
		OSK-06-173	24	F	withdrawn	-	-	-
		OSK-06-174	47	F	completed	Y	positive	negative
		OSK-06-176	62	F	completed	Y	positive	negative
		OSK-06-177	47	F	completed	Y	negative	negative
		OSK-06-178	66	F	completed	Y	negative	negative
		OSK-06-182	58	F	completed	Y	negative	negative
		OSK-06-184	53	F	completed	N	negative	negative
		OSK-06-186	70	F	completed	N	negative	negative
		OSK-06-188	51	F	withdrawn	N	negative	negative
		OSK-06-189	57	F	completed	Y	negative	negative
	Late mouthwash and gargling group
		OSK-03-001	53	M	completed	N	negative	negative
		OSK-03-002	57	M	completed	N	negative	negative
		OSK-03-006	21	M	completed	Y	negative	negative
		OSK-03-008	65	M	completed	Y	negative	negative
		OSK-03-012	25	M	completed	N	negative	negative
		OSK-03-013	40	M	completed	N	negative	negative
		OSK-03-014	22	M	completed	Y	negative	negative
		OSK-03-017	23	M	completed	Y	negative	negative
		OSK-03-018	64	M	completed	Y	positive	negative
		OSK-03-020	57	M	completed	Y	negative	negative
		OSK-03-021	43	M	completed	Y	positive	negative
		OSK-03-023	34	M	completed	Y	positive	negative
		OSK-03-026	44	M	completed	Y	negative	negative
		OSK-03-028	27	M	completed	Y	negative	negative
		OSK-03-029	38	M	completed	Y	negative	negative
		OSK-03-031	28	M	completed	N	negative	negative
		OSK-03-032	30	M	completed	Y	positive	negative
		OSK-03-033	66	M	completed	Y	positive	positive
		OSK-03-037	32	M	completed	Y	positive	positive
		OSK-03-038	51	M	completed	N	negative	negative
		OSK-03-043	34	M	completed	Y	positive	positive
		OSK-03-044	27	M	completed	N	negative	negative
		OSK-03-046	51	M	completed	Y	negative	negative
		OSK-03-047	61	M	completed	Y	negative	negative
		OSK-03-048	21	M	completed	Y	negative	negative
		OSK-03-050	38	M	completed	Y	positive	negative
		OSK-03-054	54	M	completed	Y	positive	negative
		OSK-03-055	47	M	completed	N	negative	negative
		OSK-03-057	50	M	completed	Y	positive	positive
		OSK-03-059	27	M	completed	Y	negative	negative
		OSK-03-061	26	M	completed	N	negative	negative
		OSK-03-063	24	M	completed	Y	negative	negative
		OSK-03-065	48	M	completed	Y	positive	negative
		OSK-03-066	57	M	completed	Y	positive	positive
		OSK-03-070	46	M	completed	Y	positive	negative
		OSK-03-071	56	M	completed	Y	negative	negative
		OSK-03-073	33	M	completed	Y	positive	negative
		OSK-03-074	28	M	completed	Y	positive	negative
		OSK-03-079	22	M	completed	Y	positive	negative
		OSK-03-080	22	M	completed	Y	positive	negative
		OSK-03-082	46	M	completed	Y	negative	negative
		OSK-03-084	64	M	completed	Y	positive	positive
		OSK-03-086	75	M	completed	-	-	-
		OSK-03-087	68	M	completed	Y	positive	negative
		OSK-03-088	29	M	completed	Y	positive	negative
		OSK-03-094	22	M	completed	Y	negative	negative
		OSK-03-095	69	M	completed	N	negative	negative
		OSK-03-096	32	M	completed	Y	negative	negative
		OSK-03-098	69	M	completed	N	negative	negative
		OSK-03-099	41	M	completed	N	negative	negative
		OSK-03-101	20	M	completed	N	negative	negative
		OSK-03-102	44	M	completed	N	negative	negative
		OSK-03-106	28	M	completed	N	negative	negative
		OSK-03-109	59	M	completed	Y	negative	negative
		OSK-03-110	58	M	completed	N	negative	negative
		OSK-03-112	48	M	completed	N	negative	negative
		OSK-03-114	40	M	completed	Y	positive	negative
		OSK-03-115	54	M	completed	Y	negative	negative
		OSK-03-119	43	M	completed	Y	negative	negative
		OSK-03-120	57	M	completed	N	negative	negative
		OSK-03-121	41	M	completed	Y	negative	negative
		OSK-03-122	49	M	completed	Y	negative	negative
		OSK-03-126	71	M	completed	N	negative	negative
		OSK-03-127	62	M	completed	-	-	-
		OSK-03-130	63	M	completed	Y	negative	negative
		OSK-03-131	64	M	completed	Y	negative	negative
		OSK-03-135	26	M	completed	N	negative	negative
		OSK-03-136	43	M	completed	Y	positive	negative
		OSK-03-137	52	M	completed	Y	negative	negative
		OSK-03-139	25	M	completed	Y	negative	negative
		OSK-03-141	37	M	completed	Y	negative	negative
		OSK-03-145	27	M	completed	N	negative	negative
		OSK-03-146	47	M	completed	Y	positive	negative
		OSK-03-148	31	M	completed	Y	positive	negative
		OSK-03-150	51	M	withdrawn	Y	negative	negative
		OSK-03-151	20	M	completed	N	negative	negative
		OSK-03-153	37	M	completed	Y	negative	negative
		OSK-03-155	25	M	completed	N	negative	negative
		OSK-03-158	20	M	completed	Y	negative	negative
		OSK-03-159	52	M	completed	Y	negative	negative
		OSK-03-160	22	M	completed	N	negative	negative
		OSK-03-164	39	M	completed	N	negative	negative
		OSK-03-166	54	M	completed	Y	negative	negative
		OSK-03-168	29	M	completed	N	negative	negative
		OSK-03-170	50	M	completed	Y	negative	negative
		OSK-03-171	37	M	completed	Y	positive	negative
		OSK-03-175	51	M	completed	Y	positive	negative
		OSK-03-177	36	M	completed	Y	negative	negative
		OSK-03-179	45	M	completed	Y	positive	negative
		OSK-03-180	22	M	completed	N	negative	negative
		OSK-04-002	32	M	completed	Y	negative	negative
		OSK-04-003	39	M	completed	Y	negative	negative
		OSK-04-005	50	M	completed	Y	positive	negative
		OSK-04-008	42	M	withdrawn	-	-	-
		OSK-04-010	28	M	completed	N	negative	negative
		OSK-04-011	45	M	completed	N	negative	negative
		OSK-04-014	20	M	completed	Y	negative	negative
		OSK-04-015	58	M	completed	Y	negative	negative
		OSK-04-016	58	M	completed	Y	negative	negative
		OSK-04-019	24	M	completed	Y	negative	negative
		OSK-04-022	20	M	completed	Y	negative	negative
		OSK-04-023	46	M	completed	Y	negative	negative
		OSK-04-024	41	M	completed	Y	negative	negative
		OSK-04-026	58	M	completed	N	negative	negative
		OSK-04-031	38	M	completed	N	negative	negative
		OSK-04-034	23	M	completed	Y	negative	negative
		OSK-04-035	22	M	completed	Y	negative	negative
		OSK-04-036	55	M	completed	Y	negative	negative
		OSK-04-037	54	M	completed	Y	negative	negative
		OSK-04-041	48	M	completed	-	-	-
		OSK-04-042	21	M	completed	Y	negative	negative
		OSK-04-043	51	M	completed	Y	positive	negative
		OSK-04-044	20	M	completed	Y	negative	negative
		OSK-04-047	42	M	completed	Y	positive	negative
		OSK-04-049	26	M	completed	N	negative	negative
		OSK-04-051	22	M	completed	Y	negative	negative
		OSK-04-052	52	M	completed	Y	negative	negative
		OSK-04-053	66	M	completed	Y	positive	negative
		OSK-04-057	46	M	completed	Y	negative	negative
		OSK-04-059	54	M	completed	Y	negative	negative
		OSK-06-001	53	F	completed	Y	negative	negative
		OSK-06-005	20	F	completed	Y	negative	negative
		OSK-06-006	57	F	completed	N	negative	negative
		OSK-06-008	45	F	completed	Y	negative	negative
		OSK-06-010	56	F	completed	N	negative	negative
		OSK-06-011	63	F	completed	N	negative	negative
		OSK-06-013	49	F	completed	Y	negative	negative
		OSK-06-016	48	F	completed	Y	positive	negative
		OSK-06-019	78	F	completed	N	negative	negative
		OSK-06-020	49	F	completed	Y	positive	negative
		OSK-06-021	62	F	completed	N	negative	negative
		OSK-06-023	53	F	completed	Y	positive	negative
		OSK-06-026	50	F	completed	Y	negative	negative
		OSK-06-028	51	F	completed	N	negative	negative
		OSK-06-032	49	F	completed	Y	negative	negative
		OSK-06-033	44	F	completed	N	negative	negative
		OSK-06-034	45	F	completed	N	negative	negative
		OSK-06-037	59	F	completed	Y	positive	negative
		OSK-06-038	69	F	completed	N	negative	negative
		OSK-06-040	47	F	completed	Y	negative	negative
		OSK-06-042	43	F	completed	N	negative	negative
		OSK-06-043	25	F	completed	Y	negative	negative
		OSK-06-046	52	F	completed	N	negative	negative
		OSK-06-047	53	F	completed	N	negative	negative
		OSK-06-049	49	F	completed	N	negative	negative
		OSK-06-052	61	F	completed	Y	positive	positive
		OSK-06-054	71	F	withdrawn	-	-	-
		OSK-06-056	67	F	completed	Y	positive	negative
		OSK-06-059	50	F	completed	N	negative	negative
		OSK-06-061	47	F	completed	Y	negative	negative
		OSK-06-062	45	F	completed	Y	negative	negative
		OSK-06-064	20	F	completed	Y	positive	negative
		OSK-06-065	48	F	completed	N	negative	negative
		OSK-06-068	53	F	completed	Y	positive	negative
		OSK-06-070	67	F	completed	Y	positive	negative
		OSK-06-073	47	F	completed	Y	positive	negative
		OSK-06-075	55	F	completed	Y	positive	positive
		OSK-06-077	60	F	completed	Y	negative	negative
		OSK-06-078	53	F	completed	N	negative	negative
		OSK-06-082	24	F	completed	N	negative	negative
		OSK-06-083	28	F	completed	Y	negative	negative
		OSK-06-084	56	F	completed	Y	positive	positive
		OSK-06-085	61	F	completed	N	negative	negative
		OSK-06-089	47	F	completed	Y	negative	negative
		OSK-06-091	28	F	completed	N	negative	negative
		OSK-06-092	51	F	completed	Y	negative	negative
		OSK-06-094	29	F	completed	Y	negative	negative
		OSK-06-097	68	F	completed	Y	positive	positive
		OSK-06-099	45	F	completed	Y	negative	negative
		OSK-06-100	79	F	completed	Y	positive	positive
		OSK-06-102	36	F	completed	N	negative	negative
		OSK-06-103	59	F	completed	N	negative	negative
		OSK-06-104	50	F	completed	Y	positive	negative
		OSK-06-110	79	F	completed	N	negative	negative
		OSK-06-111	27	M	completed	N	negative	negative
		OSK-06-113	57	F	completed	Y	negative	negative
		OSK-06-115	58	F	completed	N	negative	negative
		OSK-06-117	36	F	completed	N	negative	negative
		OSK-06-119	43	F	completed	Y	negative	negative
		OSK-06-120	76	F	withdrawn	-	-	-
		OSK-06-123	40	F	completed	N	negative	negative
		OSK-06-125	50	F	completed	N	negative	negative
		OSK-06-127	51	F	completed	N	negative	negative
		OSK-06-129	69	F	completed	Y	positive	negative
		OSK-06-131	50	F	completed	Y	negative	negative
		OSK-06-133	34	F	completed	Y	negative	negative
		OSK-06-135	21	F	completed	N	negative	negative
		OSK-06-137	36	F	completed	N	negative	negative
		OSK-06-139	24	F	completed	N	negative	negative
		OSK-06-141	55	F	completed	Y	negative	negative
		OSK-06-146	62	F	completed	Y	positive	positive
		OSK-06-147	44	F	completed	Y	positive	negative
		OSK-06-148	27	F	completed	Y	positive	negative
		OSK-06-149	33	F	completed	Y	positive	positive
		OSK-06-150	32	F	completed	Y	negative	negative
		OSK-06-153	63	F	completed	N	negative	negative
		OSK-06-156	60	F	completed	Y	positive	negative
		OSK-06-158	55	F	completed	N	negative	negative
		OSK-06-159	24	F	completed	N	negative	negative
		OSK-06-160	48	F	completed	Y	positive	negative
		OSK-06-161	17	F	completed	Y	positive	negative
		OSK-06-163	66	F	completed	N	negative	negative
		OSK-06-166	45	F	completed	Y	positive	negative
		OSK-06-168	25	F	completed	Y	positive	negative
		OSK-06-171	52	F	completed	Y	negative	negative
		OSK-06-172	58	F	completed	Y	positive	negative
		OSK-06-175	44	F	completed	Y	positive	negative
		OSK-06-179	66	F	completed	Y	negative	negative
		OSK-06-180	58	F	completed	Y	positive	negative
		OSK-06-181	62	F	completed	N	negative	negative
		OSK-06-183	45	F	completed	Y	negative	negative
		OSK-06-185	54	F	completed	Y	positive	negative
		OSK-06-187	60	F	completed	N	negative	negative
		OSK-06-190	54	F	completed	Y	positive	negative
		OSK-06-191	72	F	completed	Y	negative	negative
							-: no sample
